# Supplementary material for: A Novel Hybrid High-Speed Mass Spectrometer Allows Rapid Translation From Biomarker Candidates to Targeted Clinical Tests Using 15N-Labeled Proteins
Source: Mol Cell Proteomics. 2025 Aug 13;24(9):101050. doi: 10.1016/j.mcpro.2025.101050 (PMC12455101; doi:10.1016/j.mcpro.2025.101050)
Supplement: Dataset description [file mmc2.xlsx]

## Sheet: Sheet1
Filetype	Location	File Name	Description	Folder	Figure
Skyline document	Panorama/MassIVE	Transition_1_Astral_Stellar_second_set.sky	contains all 5437 precursor identified in the Orbitrap Astral DIA by DIA-NN targeted on Stellar MS	Skyline	Figure 2/Figure3/Figure4
		Transition_1_Astral_Stellar_second_set_cut_off.sky	contains 3575 precursor targeted with a dotp > 0.8 (filtered from Transition_1_Astral_Stellar_second_set.sky)
		Intermediate_1_Astral_Stellar_second_subset.sky	contains 2823 precursors selected by PRM Conductor from Transition_1_Astral_Stellar_second_set_cut_off.sky, based on criteria described in Experimental Methods section
		Intermediate_1_Astral_Stellar_second_subset_CV30.sky	contains 2224 precursor from Intermediate_1_Astral_Stellar_second_subset.sky with a CV below 30
		final_assay_Astral_Stellar_410.sky	contains 1305 precursor targeted in the refined Astral to Stellar assay
		pdDiscoverer_GPF.sky	contains all 3548 precursor identified in the DIA GPF by proteome discoverer
		GPF_palsma_intermediate.sky	contains the 1907 precursors targeted by 3 subset assays (from pdDiscoverer_GPF.sky)
		GPF_plasma_refined_210prot.sky	contains the 739 precurors targeted in the refined Stellar to Stellar targeted assay
		15_N_dilution.sky	dilution series of 15N labeled constructs in plasma	Skyline_15N	Figure 6
		MS3_15N_dilution_2025-04-04_14-57-13.sky	dilution series of 15N labeled constructs in plasma, acquired using an MS3 based assay
		all15N_peptides_absolute_quantification.sky	1ng spike experiment used for absolut quantification
rawfile	MassIVE	20240827_OA4_Evo11_21min_MaWa_SA_neat_plasma_1_01.raw	neat plasma DIA measured on Orbtirap Astral MS	Astral_DIA	Figure 2/Figure3/Figure4
		20240827_OA4_Evo11_21min_MaWa_SA_neat_plasma_1_02.raw
		20240827_OA4_Evo11_21min_MaWa_SA_neat_plasma_1_03.raw
		20240827_OA4_Evo11_21min_MaWa_SA_neat_plasma_1_04.raw
		20240827_OA4_Evo11_21min_MaWa_SA_neat_plasma_1_05.raw
		20240921_STEL1_Evo3_MW_plasma_GPF_1.raw	neat Plasma DIA GPF measured on Stellar MS	Stellar_GPF
		20240921_STEL1_Evo3_MW_plasma_GPF_2.raw
		20240921_STEL1_Evo3_MW_plasma_GPF_3.raw
		20240921_STEL1_Evo3_MW_plasma_GPF_4.raw
		20240921_STEL1_Evo3_MW_plasma_GPF_5.raw
		20240921_STEL1_Evo3_MW_plasma_GPF_6.raw
		20240928_STEL1_Evo3_MW_astral_set1_1.raw -	Raw data belonging to Transition_1_Astra_Stellar_second_set.sky document	Astral_Transition
		20240928_STEL1_Evo3_MW_astral_set6_4.raw
		20240930_STEL1_Evo3_MW_astral_set1_1.raw -	Raw data belonging to Intermediat_1_Astral_Stellar_second_subset.sky document	Astral_Intermediate
		20240930_STEL1_Evo3_MW_astral_set3_3.raw
		20241006_STEL1_Evo3_MW_astral_final_1.raw	Raw data belonging to final_assay_Astral_Stellar_410.sky document	Astral_refined
		20241006_STEL1_Evo3_MW_astral_final_2.raw
		20241006_STEL1_Evo3_MW_astral_final_3.raw
		20240924_STEL1_Evo3_MW_GPF_subset_1_1.raw -	Raw data belonging to GPF_plasma_intermediate.sky	Stellar_Intermediate
		20240924_STEL1_Evo3_MW_GPF_subset_3_3.raw
		20240925_STEL1_Evo_MW_GPF_refined_1.raw	Raw data belonging to GPF_plasma_refined_210prot.sky	Stellar_refined
		20240925_STEL1_Evo_MW_GPF_refined_2.raw
		20240925_STEL1_Evo_MW_GPF_refined_3.raw
		20240904_OA4_Evo11_11_5_min_MaWa_SA_neat_plasma_15N_1ng_new_01.raw	labeling efficiency evaluation for 15N labeled protein constructs	Labeling	Figure 5
		20240904_OA4_Evo11_11_5_min_MaWa_SA_neat_plasma_15N_1ng_new_02.raw
		20240904_OA4_Evo11_11_5_min_MaWa_SA_neat_plasma_15N_1ng_new_03.raw
		20240904_OA4_Evo11_11_5_min_MaWa_SA_neat_plasma_15N_1ng_new_04.raw
		20240927_STEL1_Evo3_MW_15N_dilution_0_1.raw -	… _0_1.raw until …_12_4.raw rawfiles of the 15N dilution series. 0 beeing no spike in and 12 the highest in quadruplicates.	Dilution	Figure 6
		20240927_STEL1_Evo3_MW_15N_dilution_12_4.raw
		20240927_STEL1_Evo3_MW_15N_MS3_dilution_0_1.raw -	… _0_1.raw until …_12_4.raw rawfiles of the 15N dilution series. 0 beeing no spike in and 1 the highest in quadruplicates, down to 12.	Dilution	Supplements
		20240927_STEL1_Evo3_MW_15N_MS3_dilution_12_4.raw
		20250213_STEL1_Evo_MW_3_load_15N_all_01.raw	1ng spike experiment used for absolut quantification	Absolute_quantification	Figure 6
		20250213_STEL1_Evo_MW_3_load_15N_all_02.raw
		20250213_STEL1_Evo_MW_3_load_15N_all_03.raw
