# Supplementary material for: A Novel Hybrid High-Speed Mass Spectrometer Allows Rapid Translation From Biomarker Candidates to Targeted Clinical Tests Using 15N-Labeled Proteins
Source: Mol Cell Proteomics. 2025 Aug 13;24(9):101050. doi: 10.1016/j.mcpro.2025.101050 (PMC12455101; doi:10.1016/j.mcpro.2025.101050)
Supplement: Supplemetal Table 2 [file mmc3.xlsx]

## Sheet: Supplemetary Table 2
Peptide	Protein	Peptide Modified Sequence	Standard Type	Internal Standard Concentration	Concentration Multiplier	Normalization Method	Calibration Curve	Peptide Note	Limit Of Detection	Limit Of Quantification
DFNIPGFPTVR	sp|O00391|QSOX1_HUMAN	DFNIPGFPTVR					Slope: 2.7961E+6 Intercept: 2.7878E+4 Turning Point: 1.3143E-3		41.85	41.85
NGSGAVFPVAGADVQTLR	sp|O00391|QSOX1_HUMAN	NGSGAVFPVAGADVQTLR					Slope: 2.8364E+5 Intercept: 1.1717E+3 Turning Point: 1.5040E-3		63.247	63.247
LIDALESHHDTWPPACPPLEPAK	sp|O00391|QSOX1_HUMAN	LIDALESHHDTWPPAC[+57]PPLEPAK					Slope: 4.2718E+4 Intercept: 2.3557E+3 Turning Point: 5.9564E-3		220.23	220.23
LEEIDGFFAR	sp|O00391|QSOX1_HUMAN	LEEIDGFFAR					Slope: 1.1179E+6 Intercept: 4.1227E+3 Turning Point: 2.7159E-3		121.55	121.55
NNEEYLALIFEK	sp|O00391|QSOX1_HUMAN	NNEEYLALIFEK					Slope: 4.9592E+4 Intercept: 2.2359E+3 Turning Point: 5.4956E-3		1021.1	1021.1
EVALDLSQHK	sp|O00391|QSOX1_HUMAN	EVALDLSQHK					Slope: 4.5093E+4 Intercept: 2.8245E+2 Turning Point: 1.3792E-3		52.311	52.311
VLNTEANVVR	sp|O00391|QSOX1_HUMAN	VLNTEANVVR					Slope: 3.4760E+4 Intercept: 1.0264E+3 Turning Point: 1.2919E-3		171.29	171.29
SFYTAYLQR	sp|O00391|QSOX1_HUMAN	SFYTAYLQR					Slope: 2.2560E+6 Intercept: 5.3897E+3 Turning Point: 6.2554E-4		19.309	19.309
VNWIGCQGSEPHFR	sp|O00391|QSOX1_HUMAN	VNWIGC[+57]QGSEPHFR					Slope: 0.0000E+0 Intercept: 4.7634E+5 Turning Point: 2.5000E+1		250000
EVLPAIR	sp|O00391|QSOX1_HUMAN	EVLPAIR					Slope: 2.1930E+5 Intercept: 8.8725E+3 Turning Point: 5.3966E-4		125.15	125.15
LAGAPSEDPQFPK	sp|O00391|QSOX1_HUMAN	LAGAPSEDPQFPK					Slope: 1.3592E+6 Intercept: 2.1192E+3 Turning Point: 1.3997E-4		7.8832	7.8832
GDECQLCEVENR	sp|O75882|ATRN_HUMAN	GDEC[+57]QLC[+57]EVENR					Slope: 8.7612E+4 Intercept: 3.4042E+2 Turning Point: 4.3401E-4		20.094	20.094
DLDMFINASK	sp|O75882|ATRN_HUMAN	DLDMFINASK					Slope: 1.2846E+5 Intercept: 9.2288E+3 Turning Point: 1.3403E-2		671.71	671.71
DIPMNPMCIYR	sp|P01008|ANT3_HUMAN	DIPMNPMC[+57]IYR					Slope: 1.0733E+5 Intercept: 2.3213E+4 Turning Point: 7.6273E-4		421.19	421.19
RVWELSK	sp|P01008|ANT3_HUMAN	RVWELSK					Slope: 1.5664E+4 Intercept: 5.6616E+2 Turning Point: 4.8047E-3		263.89	263.89
FATTFYQHLADSK	sp|P01008|ANT3_HUMAN	FATTFYQHLADSK					Slope: 1.9097E+4 Intercept: 1.5057E+3 Turning Point: 2.3077E-2		652.69	652.69
FDTISEK	sp|P01008|ANT3_HUMAN	FDTISEK					Slope: 9.6923E+3 Intercept: 4.0997E+2 Turning Point: 1.1146E-3		169.4	169.4
TSDQIHFFFAK	sp|P01008|ANT3_HUMAN	TSDQIHFFFAK					Slope: 1.6563E+5 Intercept: 4.0992E+3 Turning Point: 4.7832E-3		296.67	296.67
FSPENTR	sp|P01008|ANT3_HUMAN	FSPENTR					Slope: 1.6905E+4 Intercept: 8.4512E+2 Turning Point: 3.7259E-3		299.71	299.71
ADGESCSASMMYQEGK	sp|P01008|ANT3_HUMAN	ADGESC[+57]SASMMYQEGK					Slope: 2.8608E+4 Intercept: 6.1690E+2 Turning Point: 3.1600E-2		1630.6	1630.6
VAEGTQVLELPFK	sp|P01008|ANT3_HUMAN	VAEGTQVLELPFK					Slope: 7.6450E+5 Intercept: 8.5100E+3 Turning Point: 1.2960E-4		60.307	60.307
FRIEDGFSLK	sp|P01008|ANT3_HUMAN	FRIEDGFSLK					Slope: 2.8933E+4 Intercept: 5.6279E+2 Turning Point: 4.2681E-2		2023.7	2023.7
IEDGFSLK	sp|P01008|ANT3_HUMAN	IEDGFSLK					Slope: 3.3561E+3 Intercept: 4.1734E+3 Turning Point: 1.2800E-3		3072.5	3072.5
DDLYVSDAFHK	sp|P01008|ANT3_HUMAN	DDLYVSDAFHK					Slope: 2.6432E+5 Intercept: 6.1265E+3 Turning Point: 6.2773E-4		416.1	416.1
ANRPFLVFIR	sp|P01008|ANT3_HUMAN	ANRPFLVFIR					Slope: 0.0000E+0 Intercept: 1.3084E+6 Turning Point: 2.5000E+1		250000
EVPLNTIIFMGR	sp|P01008|ANT3_HUMAN	EVPLNTIIFMGR					Slope: 3.3262E+5 Intercept: 5.5410E+3 Turning Point: 3.4034E-4		68.205	68.205
GSPAINVAVHVFR	sp|P02766|TTHY_HUMAN	GSPAINVAVHVFR					Slope: 3.6187E+3 Intercept: 1.3072E+3 Turning Point: 3.2679E-2		1660.7	1660.7
GSPAINVAVHVFRK	sp|P02766|TTHY_HUMAN	GSPAINVAVHVFRK					Slope: 5.4591E+5 Intercept: 1.9194E+4 Turning Point: 2.9540E-2		1339.7	1339.7
AADDTWEPFASGK	sp|P02766|TTHY_HUMAN	AADDTWEPFASGK					Slope: 1.9204E+6 Intercept: 4.2102E+3 Turning Point: 2.7831E-4		17.49	17.49
TSESGELHGLTTEEEFVEGIYK	sp|P02766|TTHY_HUMAN	TSESGELHGLTTEEEFVEGIYK					Slope: 4.5504E+4 Intercept: 4.7488E+3 Turning Point: 4.5585E-2		2879	2879
ALGISPFHEHAEVVFTANDSGPR	sp|P02766|TTHY_HUMAN	ALGISPFHEHAEVVFTANDSGPR					Slope: 3.2502E+5 Intercept: 1.5688E+4 Turning Point: 1.2023E-1		5561.3	5561.3
RYTIAALLSPYSYSTTAVVTNPK	sp|P02766|TTHY_HUMAN	RYTIAALLSPYSYSTTAVVTNPK					Slope: 5.4560E+4 Intercept: 5.4010E+3 Turning Point: 1.2128E-1		4839.8	4839.8
YTIAALLSPYSYSTTAVVTNPK	sp|P02766|TTHY_HUMAN	YTIAALLSPYSYSTTAVVTNPK					Slope: 1.0174E+5 Intercept: 1.4608E+4 Turning Point: 2.5842E-2		1527.3	1527.3
FPALTQEQK	sp|P05062|ALDOB_HUMAN	FPALTQEQK					Slope: 2.0348E+4 Intercept: 1.2797E+3 Turning Point: 1.6629E-3		202.77	202.77
ELSEIAQSIVANGK	sp|P05062|ALDOB_HUMAN	ELSEIAQSIVANGK					Slope: 1.5758E+3 Intercept: 3.7054E+3 Turning Point: 7.8804E-2		8778.7	8778.7
LDQGGAPLAGTNK	sp|P05062|ALDOB_HUMAN	LDQGGAPLAGTNK					Slope: 4.4680E+4 Intercept: 5.0697E+2 Turning Point: 6.9829E-4		59.347	59.347
ETTIQGLDGLSER	sp|P05062|ALDOB_HUMAN	ETTIQGLDGLSER					Slope: 2.3456E+4 Intercept: 7.0672E+2 Turning Point: 7.2781E-3		321.21	321.21
DMPASEDLQDLQK	sp|P49908|SEPP1_HUMAN	DMPASEDLQDLQK					Slope: 4.1838E+5 Intercept: 5.4556E+3 Turning Point: 4.9815E-3		142.89	142.89
CINQLLCK	sp|P49908|SEPP1_HUMAN	C[+57]INQLLC[+57]K					Slope: 6.5423E+4 Intercept: 2.4057E+3 Turning Point: 1.1231E-4		118.31	118.31
NGIDIYSLTVDSR	sp|Q14624|ITIH4_HUMAN	NGIDIYSLTVDSR					Slope: 2.7373E+5 Intercept: 1.2262E+4 Turning Point: 1.0637E-2		1621	1621
ANTVQEATFQMELPK	sp|Q14624|ITIH4_HUMAN	ANTVQEATFQMELPK					Slope: 7.7394E+4 Intercept: 5.0899E+3 Turning Point: 5.1424E-2		3247.5	3247.5
ANTVQEATFQMELPKK	sp|Q14624|ITIH4_HUMAN	ANTVQEATFQMELPKK					Slope: 8.4298E+3 Intercept: 1.0166E+3 Turning Point: 8.5412E-2		2425.2	2425.2
LGVYELLLK	sp|Q14624|ITIH4_HUMAN	LGVYELLLK					Slope: 5.7868E+5 Intercept: 2.5987E+3 Turning Point: 1.6982E-3		58.598	58.598
SPEQQETVLDGNLIIR	sp|Q14624|ITIH4_HUMAN	SPEQQETVLDGNLIIR					Slope: 1.0440E+3 Intercept: 3.8262E+2 Turning Point: 1.6531E-1		7900.7	7900.7
AISGGSIQIENGYFVHYFAPEGLTTMPK	sp|Q14624|ITIH4_HUMAN	AISGGSIQIENGYFVHYFAPEGLTTMPK					Slope: 5.7986E+3 Intercept: 3.3755E+3 Turning Point: 1.7165E-1		11653	11653
ILDDLSPR	sp|Q14624|ITIH4_HUMAN	ILDDLSPR					Slope: 7.6511E+4 Intercept: 4.3351E+3 Turning Point: 1.0452E-2		336.25	336.25
LALDNGGLAR	sp|Q14624|ITIH4_HUMAN	LALDNGGLAR					Slope: 6.4053E+3 Intercept: 6.5237E+3 Turning Point: 8.2884E-2		2700	2700
GPDVLTATVSGK	sp|Q14624|ITIH4_HUMAN	GPDVLTATVSGK					Slope: 7.6333E+4 Intercept: 4.8819E+3 Turning Point: 2.7004E-2		793.53	793.53
YIFHNFMER	sp|Q14624|ITIH4_HUMAN	YIFHNFMER					Slope: 1.1219E+5 Intercept: 1.3528E+4 Turning Point: 1.3059E-3		206.74	206.74
YYLQGAK	sp|Q14624|ITIH4_HUMAN	YYLQGAK					Slope: 7.5414E+3 Intercept: 6.6604E+2 Turning Point: 2.1703E-3		306.97	306.97
IPKPEASFSPR	sp|Q14624|ITIH4_HUMAN	IPKPEASFSPR					Slope: 4.0249E+3 Intercept: 1.9911E+3 Turning Point: 6.5835E-2		2849.7	2849.7
IEETTMTTQTPAPIQAPSAILPLPGQSVER	sp|Q14624|ITIH4_HUMAN	IEETTMTTQTPAPIQAPSAILPLPGQSVER					Error: All of the external standards are missing one or more peaks.
QGPVNLLSDPEQGVEVTGQYER	sp|Q14624|ITIH4_HUMAN	QGPVNLLSDPEQGVEVTGQYER					Slope: 1.2554E+6 Intercept: 4.4779E+4 Turning Point: 3.1685E-2		2439.5	2439.5
AGFSWIEVTFK	sp|Q14624|ITIH4_HUMAN	AGFSWIEVTFK					Slope: 2.2679E+5 Intercept: 1.5379E+4 Turning Point: 3.3082E-2		2541.1	2541.1
NPLVWVHASPEHVVVTR	sp|Q14624|ITIH4_HUMAN	NPLVWVHASPEHVVVTR					Slope: 2.0809E+5 Intercept: 6.3721E+3 Turning Point: 1.6890E-3		93.511	93.511
ETLFSVMPGLK	sp|Q14624|ITIH4_HUMAN	ETLFSVMPGLK					Slope: 1.3550E+5 Intercept: 1.2620E+4 Turning Point: 5.9872E-3		433.91	433.91
VTIGLLFWDGR	sp|Q14624|ITIH4_HUMAN	VTIGLLFWDGR					Slope: 2.6282E+5 Intercept: 2.7083E+4 Turning Point: 9.7468E-3		507.4	507.4

## Sheet: Legend
Peptide	Peptide sequence without modifications
Protein	UniProt protein identifier of the associacted protein
Peptide Modified Sequence	modified peptide sequence
Calibration Curve	slope, intercept and turning point of the calibration curve as calculated by Skyline based on the dilution series
Limit Of Detection	limit of detection in pg
Limit Of Quantification	limit of quantification in pg
